# Supplementary material for: PCV13 Vaccination of Adults against Pneumococcal Disease: What We Have Learned from the Community-Acquired Pneumonia Immunization Trial in Adults (CAPiTA)
Source: Microorganisms. 2022 Jan 8;10(1):127. doi: 10.3390/microorganisms10010127 (PMC8778913; doi:10.3390/microorganisms10010127)
Supplement: Supplementary file 1 [file microorganisms-10-00127-s001.zip]

Archive with 1 entries (1 files):
- microorganisms-1484126-supplementary.pdf
